# Supplementary material for: Genomic Characterization of Salmonella Typhimurium Isolated from Guinea Pigs with Salmonellosis in Lima, Peru
Source: Microorganisms. 2022 Aug 27;10(9):1726. doi: 10.3390/microorganisms10091726 (PMC9503038; doi:10.3390/microorganisms10091726)
Supplement: Supplementary file 1 [file microorganisms-10-01726-s001.zip]

Archive with 5 entries (5 files):
- Figure S1.pdf
- Figure S2.pdf
- Figure S3.pdf
- Figure S4.pdf
- Supplementary Tables.xlsx
