# Supplementary material for: Genomic Characterization of Salmonella Typhimurium Isolated from Guinea Pigs with Salmonellosis in Lima, Peru
Source: Microorganisms. 2022 Aug 27;10(9):1726. doi: 10.3390/microorganisms10091726 (PMC9503038; doi:10.3390/microorganisms10091726)
Supplement: Supplementary file 1 [file microorganisms-10-01726-s001.zip › Supplementary Tables.xlsx]

## Sheet: Table S1
GENOME NAME	Lab Isolate name	Farm ID	District*	Province	Region	Year of Isolation
SMVET11	84R	farm_1	VES	Lima Metropolitana	Lima	2016
SMVET12	77R	farm_1	VES	Lima Metropolitana	Lima	2016
SMVET19	83R	farm_1	VES	Lima Metropolitana	Lima	2016
SMVET20	CP1544	farm_1	VES	Lima Metropolitana	Lima	2016
STc10	31	farm_1	VES	Lima Metropolitana	Lima	2016
SMVET21	13GR	farm_2	Pachacamac	Lima Metropolitana	Lima	2015
SMVET22	C11	farm_2	Pachacamac	Lima Metropolitana	Lima	2015
STc9	16R	farm_2	Pachacamac	Lima Metropolitana	Lima	2015
STc8	5J5	farm_3	Huaral	Huaral	Lima	2015
STc12	CP1536M16	farm_4	Pachacamac	Lima Metropolitana	Lima	2016
VET1	VET1	farm_4	Pachacamac	Lima Metropolitana	Lima	2016
* VES= Villa el Salvador

## Sheet: Table S2
Strain	Assembly	DT	Host	Country	Year	MLST
MOD1_Per10	PDT000338739.1		Human	Peru	2011	19
MOD1_Per4	PDT000338735.1		Human	Peru	2010	19
MOD1_Per55	PDT000338727.1		Human	Peru	2009	19
MOD1_Per5	PDT000338730.1		Human	Peru	2012	19
MOD1_Per91	PDT000338407.1		Human	Peru	2012	19
14028S	GCA_000022165.1		Chichen	USA	NA	19
798	GCA_000252875.1		Pig	USA	NA	19
CFSAN001921	GCA_000430145.3		Chicken	USA	NA	19
CVM23701	GCA_000170255.1		Human	USA	2002	19
D23580	GCA_000027025.1	ST313	Human	Africa	2004	313
DT104	GCA_000493675.1	DT104	Cattle	NA	NA	19
DT2	GCA_000493535.2	DT2	Pigeon	Germany	1994	128
L-3553	GCA_000828595.1		Cattle	Japan	2004	19
LT2	GCA_000006945.2		Human	USA	1948	19
SL1344	GCA_000210855.2	SL1344	Cattle	UK	1974	19
ST4_74	GCA_000188735.1		Cattle	UK	NA	19
T000240	GCA_000283735.1		Human	Japan	2000	19
U288	GCA_000380325.1	U288	Pig	UK	2005	19
UK-1	GCA_000213635.1		Horse	USA	1991	19
A130	GCA_902500285.1	ST313	Human	UK	2001	313
LO1157-10	GCA_902500305.1	DT8	Duck	UK	2010	19
SO4698-09	GCA_001540845.1	ST34	Cattle	UK	2009	34
SO9207-07	GCA_903989485.1	DT170B	Pig	UK	2005	19
SO1960-05	GCA_902500335.1	U288	Pig	UK	2005	19
SO7676-03	GCA_903992995.2	DT56	Bird	UK	2003	568
SO9304-02	GCA_902500315.1	DT41	Cattle	UK	2002	19

## Sheet: Table S3
GENOMES	Length	HierCC HC100	Host	Country	Resistance genes																Plasmids								MGE associated with ARGs				Phage sequences
					aac(3)-IVa_1	aac(6')-Iaa_1	ant(3'')-Ia_1	aph(3'')-Ib_5	aph(4)-Ia_1	aph(6)-Id_1	blaCTX-M-65_1	blaTEM-1B_1	dfrA15_2	floR_2	fosA3_1	mcr-1.1_1	qacE_1	sul1_5	sul2_2	tet(A)_6	Col(pHAD28)	ColRNAI	IncFIB(S)	IncFII(S)	IncI(Gamma)	IncI1-I(Alpha)	IncI2	IncN	Tn3	IS21	IS6	IS91	Gifsy2	Gifsy1	Sal3	STGP Φ1	STGP Φ2	STGP Φ3	STGP Φ4	STGP Φ5	STGP Φ6	STGP Φ7
SMVET11	4851410	9460	Guinea pig	Peru	A	P	A	A	A	A	A	A	A	A	A	A	A	A	A	A	A	P	P	P	A	A	A	A	A	A	A	A	P	A	A	P	P	A	A	A	A	P
SMVET12	4902895	272	Guinea pig	Peru	A	P	A	A	A	A	A	A	A	A	A	A	A	A	A	A	A	A	P	P	A	A	A	A	A	A	A	A	P	A	A	P	A	A	A	P	A	A
SMVET19	5088465	272	Guinea pig	Peru	A	P	A	A	A	A	A	A	A	A	A	A	A	A	A	A	A	P	P	P	P	A	A	A	A	A	A	A	P	A	A	P	A	P	P	A	P	A
SMVET20	4849526	9460	Guinea pig	Peru	A	P	A	A	A	A	A	A	A	A	A	A	A	A	A	A	A	P	P	P	A	A	A	A	P	P	A	A	P	A	A	P	P	A	A	A	A	P
SMVET21	5020376	272	Guinea pig	Peru	A	P	A	A	A	A	A	A	A	A	A	A	A	A	A	A	A	A	P	P	P	A	A	A	A	A	A	A	P	A	A	P	A	P	P	A	P	A
SMVET22	5095938	272	Guinea pig	Peru	A	P	P	A	A	A	A	A	P	A	A	A	P	P	A	A	A	A	P	P	A	P	A	A	A	A	A	A	P	A	A	P	A	P	P	A	P	A
STc10	5046798	272	Guinea pig	Peru	A	P	A	A	A	A	A	A	A	A	A	A	A	A	A	A	A	A	P	P	P	A	A	A	A	A	A	A	P	A	A	P	A	P	P	A	P	A
STc12	5017046	272	Guinea pig	Peru	A	P	A	A	A	A	A	A	A	A	A	A	A	A	A	A	A	A	P	P	P	A	A	A	A	A	A	A	P	A	A	P	A	P	P	A	P	A
STc8	5203365	272	Guinea pig	Peru	A	P	A	A	A	A	A	A	A	A	A	A	A	A	A	A	A	A	P	P	A	A	A	A	A	A	A	A	P	A	A	P	A	A	A	P	A	A
STc9	4891950	272	Guinea pig	Peru	A	P	A	A	A	A	A	A	A	A	A	A	A	A	A	A	A	A	P	P	A	A	A	A	A	A	A	A	P	A	A	P	A	A	A	P	A	A
VET1	4910420	272	Guinea pig	Peru	A	P	A	A	A	A	A	A	A	A	A	A	A	A	A	A	A	A	P	P	A	A	A	A	A	A	A	A	P	A	A	P	A	P	A	A	A	A
MOD1_Per4	4990180	158	Human	Peru	A	P	A	P	A	P	A	A	A	A	A	A	A	A	P	P	P	A	P	P	A	A	A	P	A	A	A	A	P	P	P	A	A	A	A	A	A	A
MOD1_Per5	4830216	9757	Human	Peru	A	P	A	A	A	A	A	A	A	A	A	A	A	A	A	A	A	A	P	P	A	A	A	A	A	A	A	A	P	A	A	P	A	A	A	A	A	A
MOD1_Per10	4914005	29489	Human	Peru	A	P	A	A	A	A	A	A	A	A	A	A	A	A	A	A	A	A	P	P	A	A	A	A	A	A	A	A	P	P	P	A	A	A	A	A	A	A
MOD1_Per55	4989650	158	Human	Peru	A	P	A	P	A	P	A	A	A	A	A	A	A	A	P	P	P	A	P	P	A	A	A	P	A	A	A	A	P	P	P	A	A	A	A	A	A	A
MOD1_Per91	5054589	9460	Human	Peru	P	P	A	A	P	A	P	P	A	P	P	P	A	A	A	A	P	P	P	P	P	A	P	A	P	P	P	P	P	A	A	P	P	A	A	A	A	P
